# Supplementary material for: Beyond Alignment: Static Coronal Alterations Do Not Predict Dynamic Foot Loading or Spatiotemporal Gait Patterns After Unilateral Total Knee Replacement—A Prospective Study
Source: Bioengineering (Basel). 2026 Jan 23;13(2):134. doi: 10.3390/bioengineering13020134 (PMC12938825; doi:10.3390/bioengineering13020134)
Supplement: Supplementary file 1 [file bioengineering-13-00134-s001.zip]

Archive with 2 entries (2 files):
- bioengineering-4080738 - Table S2.pdf
- bioengineering-4080738 - Table S1.pdf
